# Supplementary material for: Targeting of SLC25A22 boosts the immunotherapeutic response in KRAS-mutant colorectal cancer
Source: Nat Commun. 2023 Aug 4;14:4677. doi: 10.1038/s41467-023-39571-6 (PMC10403583; doi:10.1038/s41467-023-39571-6)
Supplement: Supplementary file 4 — Source Data [file 41467_2023_39571_MOESM4_ESM.zip]

Archive with 2 entries (2 files):
- 230525_Source Data-uncropped blots and gels.pdf
- Source Data_3.xlsx
