# Supplementary material for: Targeting of SLC25A22 boosts the immunotherapeutic response in KRAS-mutant colorectal cancer
Source: Nat Commun. 2023 Aug 4;14:4677. doi: 10.1038/s41467-023-39571-6 (PMC10403583; doi:10.1038/s41467-023-39571-6)
Supplement: Supplementary file 4 — Source Data [file 41467_2023_39571_MOESM4_ESM.zip › Source Data_3.xlsx]

## Sheet: Figure 1C
Figure 1C	ApcMin/+ mice vs. ApcMin/+KrasG12D/+ transgenic mice
MDSC (% of CD45+ cells)		PMN-MDSC (% of CD45+ cells)		M-MDSC (% of CD45+ cells)
ApcMin/+ tumors	ApcMin/+ KrasG12D/+ tumors	ApcMin/+ tumors	ApcMin/+ KrasG12D/+ tumors	ApcMin/+ tumors	ApcMin/+ KrasG12D/+ tumors
22.4	72	18.5	60.5	2.61	0.093
7.04	69.2	4.53	59.4	1.83	4.58
2.78	73.2	1.93	52.1	0.71	1.15
23.6	65.6	19.4	50.6	0.75	5.05
47.1		28.9		1.57
11.4		9.34		1.75
T-cell (% of CD45+ cells)		CD4+ T-cell (% of CD45+ cells)		CD8+ T-cell (% of CD45+ cells)		Macrophage (% of CD45+ cells)
ApcMin/+ tumors	ApcMin/+ KrasG12D/+ tumors	ApcMin/+ tumors	ApcMin/+ KrasG12D/+ tumors	ApcMin/+ tumors	ApcMin/+ KrasG12D/+ tumors	ApcMin/+ tumors	ApcMin/+ KrasG12D/+ tumors
25.4	5.31	3.66	1.61	1.88	0.46	21.9	12.8
9.15	4.5	1.02	2.1	2.83	0.07	10.3	1.01
26	2.65	0.64	1.41	3.59	0.09	6.53	2.87
6.41	1.48	1.71	0.51	2.65	0.27	2.89	4.16
5.4		0.81		1.74		27.5
8.18		1.2		2.06		10.8

## Sheet: Figure 1D
Figure 1D	Murine CRC organoid allograft model
	Tumor size (mm3)
Days	ApcMin/+ KrasG12D/+					Days	ApcMin/+KrasG12D/+ Slc25a22-/-
0	0	0	0	0		0	0	0	0	0
5	40.1449	32.6953	38.3665	72.7839		5	92	22.2141	0	0
10	122.597	77.113	94.1055	82.4517		10	12.2191	19.4536	22.2458	0
15	129.836	149.059	107.789	132.155		15	72.8855	65.9424	40.2514	36.9844
	Tumor weight (mg)
	ApcMin/+KrasG12D/+		ApcMin/+KrasG12D/+ Slc25a22-/-
	0.0417		0.0233
	0.0557		0.015
	0.054		0.0248
	0.0246		0.0072

## Sheet: Figure 1E
Figure 1E	Murine CRC organoid allograft model
MDSC (% of CD45+ cells)				PMN-MDSC (% of CD45+ cells)				T-cell (% of CD45+ cells)				CD8+ T-cell (% of CD45+ cells)
ApcMin/+KrasG12D/+		ApcMin/+KrasG12D/+ Slc25a22-/-		ApcMin/+KrasG12D/+		ApcMin/+KrasG12D/+ Slc25a22-/-		ApcMin/+KrasG12D/+		ApcMin/+KrasG12D/+ Slc25a22-/-		ApcMin/+KrasG12D/+		ApcMin/+KrasG12D/+ Slc25a22-/-
35.3		18.6		18.1		8.32		1.12		8.93		0.71		1.27
27.3		13.7		8.48		6.03		3.55		6.62		0.32		2.86
31.3		24.4		12.4		8.99		4.61		5.08		0.57		2.2
31.5		25		14.1		9		4.87		11.1		0.81		3.2

## Sheet: Figure 1F
Figure 1F	Murine CRC cell line allograft model
	Tumor volume (mm3)
Days	sgControl
0	0	0	0	0	0	0	0	0	0	0
3	92.3289	85.7261	72.3302	82.7412	76.0859	145.88	74.7282	100.161	108.644	81.7401
6	109.543	98.2149	96.7444	169.231	78.5859	110.193	135.959	252.448	185.962	118.34
9	88.5453	81.8176	111.755	109.82	143.793	115.191	146.529	200.495	136.35	183.194
12	77.3045	54.1054	79.5981	95.6419	159.663	135.069	106.543	225.248	118.506	262.411
Days	SLC-KO1
0	0	0	0	0	0	0	0	0	0	0
3	74.263	124.166	77.1196	90.7855	142.047	134.843	131.698	164.21	118.775	119.976
6	79.1908	70.8485	120.91	137.006	137.377	92.8746	139.551	145.259	114.178	170.27
9	40.7745	75.6812	61.8212	64.9136	65.9074	54.2143	118.006	98.1609	66.2541	68.5875
12	32.0692	45.9186	28.9515	66.4466	61.5239	77.7562	55.0081	63.5701	71.0532	64.5213
Days	SLC-KO2
0	0	0	0	0	0	0	0	0
3	85.1181	63.5729	83.6084	84.7657	186.996	129.004	124.022	81.219
6	130.549	115.562	199.738	129.677	255.274	125.595	102.696	80.8738
9	117.839	59.0103	48.6509	53.024	97.6765	76.774	32.5768	40.8707
12	59.0879	59.0103	49.005	37.6499	51.8921	58.3388	45.423	39.4361
	Tumor weight (g)
	sgControl	SLC-KO1	SLC-KO2
	0.0312	0.0141	0.0239
	0.0792	0.0256	0.0234
	0.0213	0.0168	0.014
	0.0209	0.0232	0.0224
	0.046	0.0125	0.0095
	0.1476	0.0144	0.016
	0.0867	0.0143	0.0143
	0.0925	0.0207	0.0164
	0.215	0.0101
	0.132	0.0158

## Sheet: Figure 1G
Figure 1F	Murine CRC cell line allograft model
MDSC (% of CD45+ cells)			PMN-MDSC (% of CD45+ cells)			T-cell (% of CD45+ cells)			CD8+ T-cell (% of CD45+ cells)
sgControl	SLC-KO1	SLC-KO2	sgControl	SLC-KO1	SLC-KO2	sgControl	SLC-KO1	SLC-KO2	sgControl	SLC-KO1	SLC-KO2
16	10.4	7.41	8.36	5.49	4.12	20.8	31.7	31.5	14.3	17.2	17.2
23.2	7.29	13.7	14.4	3.63	7.42	23.1	34.3	35.2	13.5	17.2	21.7
23.4	14.6	11.6	12.3	6.41	7.68	12.1	20.2	31.7	7.83	9.92	15.6
21.3	14.7	10.7	11.5	6.73	5.92	19.4	26.3	33.9	11.5	14	17.5
28.5	6.16	11.7	15.3	2.97	8.22	20.3	27.4	31.7	13	9.34	20.1
15.6	10.7	7.24	5.82	5.23	3.22	19	22.3	29.5	10.6	11.6	15.5
11.6	9.61	13.3	4.61	4.6	7.28	18.2	33.4	30.6	10.1	17.6	18.8
14	13.4	10.4	6.44	4.61	5.05	15.6	41.9	33.5	8.42	17.3	10.9

## Sheet: Figure 1H
Figure 1H	Colon-specific Slc25a22 knockout mice
IF (% positive cells/field)				IHC (% positive cells/field)
Cd11b+Gr-1+ cells				S100a8+ cells				Cd8+ cells
ApcMin/+KrasG12D/+		ApcMin/+KrasG12D/+ Slc25a22-/-		ApcMin/+KrasG12D/+		ApcMin/+KrasG12D/+ Slc25a22-/-		ApcMin/+KrasG12D/+		ApcMin/+KrasG12D/+ Slc25a22-/-
1.60099		1.29		5.9		2.4		0.6		0
3.44468		5.8		7.6		5.4		0.5		0.7
2.16022		3.19		5.7		5.2		0		0.5
5.02959		5.33		8.4		2.4		0		1.6
7.72304		9.4		12.9		6.2		0		3.5
6.81551		4.72		5.4		5.4		0.4		1.8
7.44681		0.48		7.1		5.2		0		1
5.77617		0.11		2.9		5		0.5		1.9
2.25322		0.78		1.5		3.4		0.5		0.5
3.68809		2.48		3.8		2.4		0.8		0.9
2.47059		2.86		3.9		3.4		0.5		0.5
3.15217		0.97		7.7		2.8		0.6		2.1
2.98387		7.76		8		3.3		0.8		1.8
2.89672		0		4.5		4.2		1.4		2.1
0.99728		2.76		4.7		2.8		0.8		0.8
1.41026		5.89		3.7		1.6		1.4		0
5.23039		2.09						1		1
3.76471		3.29						0.5		2.1
6.52963		5.08						0		2.6
7.22892		1.94						0.5		4.6
1.06667		0.79						0.5		2
4.15842		4.18						0.4		1.6
5.71429		8.62						0.5		0.9
2.46154		2.16						0.5
4.77707		0
0.943396		1.22
4.28397		1.94
2.83019		6.78
4.34783		10.82
9.63542		9.8
9.20162		1.52
4.9922		0
5.24899		0
3.04679		6.52
5.3724		1.75
2.08105		1.61
2.85433		2.3
3.06905		0.95
4.56182		0.39
10.3797		0.31
0.587372		0.37
0.942127		1.74
1.44737		1.58
4.85584		9.95
2.29095		6.98
14.2222		3.36
11.5702		5.01
13.1507		5.46
9.40083		8.7
5.27705		13.41
8.47682		6.2
4.15473		9.43
2.22772		1.14
5.0813		2.82
5.15464		2.24
5.15464		2.4
2.42826		0
4.94753		0.34
5.46512		0
4.34272		0
4.75698		0
6.65189		1.26
10.2819		1.54
14.0652		0
7.21925		2.38
3.63636		0.75
5.78947
1.91257
5.77201
4.19753
5.24691
5.37313
3.88489
11.7105
12.2112
3.84615
0.34965
0.265957
0.502513
4.0632
3.5
1.85185
1.46789
3.97059

## Sheet: Figure 2B
Figure 2B	Humanized immune system mouse model-DLD1 xenograft
	Tumor volume (mm3)
Days	sgControl
0	0	0	0	0	0	0	0	0	0	0	0	0	0	0	0	0
6	65.6423	77.2741	80.6093	73.7016	44.3429	87.7535	60.6319	36.5332	83.6877	80.7818	41.0675	52.8855	53.4239	45.726	72.8621	59.0976
13	181.05	208.003	152.743	60.915	124.885	184	32.8064	90.4053	302.197	130.312	75.9699	322.587	226.466	146.589	242.362	210.64
19	597.564	406.482	320.389	106.343	317.425	493.8	45.0788	170.909	341.613	164.524	641.487	943.071	528.066	311.716	560.127	548.215
Days	SLC-KO
0	0	0	0	0	0	0	0	0	0	0
6	36.5714	54.8044	69.8355	48.7337	75.1307	51.1568	58.3308	60.3478	40.6434	44.4673
13	104.64	41.4469	87.4846	116.145	85.6053	103	127.752	87.5382	49.6742	72.1526
19	211.872	163.681	88.0679	195.142	249.101	118.2	78.7565	271.375	213.602	196.438
	Tumor weight (g)
	sgControl		SLC-KO
	0.64		0.2
	0.42		0.13
	0.37		0.05
	0.09		0.2
	0.4		0.15
	0.46		0.06
	0.015		0.04
	0.12		0.23
	0.32		0.15
	0.12		0.14
	0.58
	1.1
	0.46
	0.25
	0.67
	0.6

## Sheet: Figure 2C
Figure 2C	Humanized immune system mouse model-DLD1 xenograft
MDSC (% of human CD45+ cells)				T-cell (% of human CD45+ cells)				CD8+ T-cell (% of human CD45+ cells)
sgControl		SLC-KO		sgControl		SLC-KO		sgControl		SLC-KO
17.4		3.62		12.6		48.5		1.41		6.04
6.67		2.19		39.3		50		0.12		7.72
14.8		12.2		26.4		55.5		0.66		1.96
16.3		13.5		15.6		33.3		0.4		2.14
24.2		2.29		17.2		71.7		0.56		37.6
2.8		2.96		8		23.3		0.86		3.48
7.94		11.1		14.1		40.8		0.2		0.23
13.8		5.39		20.4		47.1		0.44		8.69
9.72		4.18		6.69		39.5		0.34		0.4
7.65		6.49		13.5		37.1		1.32		5.47
8.06				12.5				3.44
4.42				21.6				0.59
9.67				13.7				0.26
8.1				14.4				1.4
12.9				44.8				1.1

## Sheet: Figure 2D
Figure 2D	mIHC staining of MDSC in CRC of HK cohort
All cases (MDSC %)				KRAS WT cases (MDSC %)				KRAS-mutant cses (MDSC %)
SLC25A22-Low		SLC25A22-High		SLC25A22-Low		SLC25A22-High		SLC25A22-Low		SLC25A22-High
1.23823		0.085699		1.15234		0.085699		1.23823		0.584532
1.15234		0.20432		2.13395		0.20432		0.760386		0.284153
0.760386		0.230216		1.14297		0.230216		0.095648		1.40009
0.095648		0.584532		0.174564		0.464357		1.32422		0.027796
1.32422		0.464357		0.048391		1.52396		0.621118		1.17634
2.13395		0.284153		0.789391		8.67789		0.650516		41.0254
1.14297		1.40009		1.22886		0.890271		0.03686		3.61708
0.174564		0.027796		0.104762		0.058315		0.135145		9.54245
0.048391		1.17634		1.1046		1.54313		0.579151		0.339183
0.621118		1.52396		0.568003		1.14882		0.93617		0.819247
0.650516		41.0254		4.37891		0.367207		0		0.034934
0.789391		8.67789		0		0.159725		1.38786		0
1.22886		3.61708		1.12563		0.718547		0.051147		0
0.104762		0.890271		0.044043		1.79982		0.04745		2.41486
1.1046		9.54245		0.736648		0.836223		0.040825		6.20266
0.568003		0.339183		0.124172		0.082226		0.823148		11.8012
0.03686		0.058315		0.571882		0.052206		7.53425		3.67265
4.37891		1.54313		0.068594		0.298126		0.037408		0.434468
0.135145		1.14882		1.56495		8.40408		0.722022		0.203252
0.579151		0.819247		2.996		1.60692		0		1.97213
0.93617		0.367207		0.297531		0.40688		1.88914		0.687876
0		0.034934		0.171323		0.456781		1.68769		0.227851
1.38786		0.159725		2.13376		1.36426		0		0.341297
0.051147		0.718547		1.34228		0.97556		0.380325		5.39746
0		1.79982		0.70162				0.657267		0.014493
1.12563		0		1.02665				2.77185		20.299
0.04745		0.836223		0.221566				13.3204		2.44604
0.040825		0.082226		0.270062				0.132655		0.301129
0.823148		0		1.61578				0.204384		1.80896
7.53425		2.41486		1.9943				1.3528		0.140168
0.037408		6.20266		8.78866				2.71625
0.044043		11.8012		2.50393				1.52601
0.736648		3.67265		0.024311				0.227402
0.722022		0.052206		0.219747				0.046313
0		0.434468		1.09832				0
1.88914		0.298126		0.220581				0.172087
1.68769		8.40408		1.83568				2.94584
0.124172		0.203252		0.039872				3.62573
0		1.97213		0.838034				0.135455
0.380325		1.60692		0.4201				0.640146
0.571882		0.40688		0.964765				0.094103
0.657267		0.687876		1.08716				0.308756
2.77185		0.227851		0				10.4888
0.068594		0.341297		0.022931				0.575421
1.56495		5.39746		2.28754				4.43017
13.3204		0.014493		1.49456				0.956506
2.996		0.456781		1.24031				0.301849
0.132655		20.299		0.207223				0.010196
0.204384		1.36426		0.399268				0
1.3528		2.44604		3.28267				0.910381
0.297531		0.301129		0.904088				0.510556
2.71625		1.80896		2.03063				0.401027
1.52601		0.97556		0.252025				0
0.171323		0.140168		3.55169				1.80933
0.227402				1.14583				0.225416
2.13376				1.70774				0.050488
1.34228				0.045336				3.23155
0.046313				0.018372				1.08732
0.70162				1.27375				0.194305
1.02665				0.113688				0.049591
0.221566				0.214334				0.849802
0.270062				0.073529				0.476644
1.61578				2.15146				4.07316
0				0				0.718219
1.9943				1.35236				0.294207
0.172087				0.560635				0.491109
8.78866				2.99735				0
2.94584				0.976056				0.410607
2.50393				0.081284				0.150361
0.024311				0.322451				0.060072
3.62573				1.05732				1.13295
0.219747				0.383016				0.161964
0.135455				5.86376				0.659454
1.09832				0.094646				0.387597
0.640146				0.209479
0.094103				0.812359
0.220581				0.688765
1.83568				0.2692
0.308756				0.062389
0.039872
10.4888
0.838034
0.4201
0.964765
0.575421
1.08716
4.43017
0
0.956506
0.022931
2.28754
0.301849
1.49456
0.010196
1.24031
0
0.910381
0.510556
0.207223
0.399268
3.28267
0.401027
0.904088
2.03063
0
0.252025
3.55169
1.14583
1.80933
0.225416
1.70774
0.050488
3.23155
1.08732
0.045336
0.194305
0.049591
0.849802
0.018372
0.476644
1.27375
0.113688
0.214334
4.07316
0.073529
0.718219
2.15146
0.294207
0
0.491109
1.35236
0.560635
0
0.410607
0.150361
0.060072
2.99735
1.13295
0.976056
0.081284
0.322451
0.161964
1.05732
0.383016
5.86376
0.094646
0.659454
0.209479
0.812359
0.387597
0.688765
0.2692
0.062389

## Sheet: Figure 2E
Figure 2D	SLC25A22 expression in CRC of TCGA cohort
All cases				KRAS WT cases				KRAS-mutant cases
MDSC-low		MDSC-High		MDSC-low		MDSC-High		MDSC-low		MDSC-High
11.42		11.26		10.49		11.26		11.27		11.09
10.99		11.09		10.46		11.05		10.62		10.99
10.97		11.05		10.43		10.95		10.51		10.91
10.86		10.99		10.39		10.94		10.22		10.57
10.67		10.95		10.37		10.88		10.17		10.51
10.61		10.94		10.35		10.75		10.16		10.46
10.38		10.91		10.29		10.7		10.04		10.46
10.32		10.88		10.29		10.66		10		10.46
10.29		10.75		10.27		10.56		9.993		10.41
10.24		10.7		10.21		10.53		9.985		10.36
10.23		10.66		10.19		10.48		9.906		10.35
10.22		10.57		10.19		10.48		9.89		10.3
10.2		10.56		10.16		10.45		9.817		10.28
10.19		10.53		10.16		10.4		9.809		10.25
10.17		10.51		10.16		10.36		9.789		10.22
10.16		10.48		10.14		10.35		9.758		10.2
10.13		10.48		9.972		10.32		9.729		10.2
10.12		10.46		9.917		10.27		9.708		10.18
10.12		10.46		9.851		10.26		9.687		10.14
10.11		10.46		9.845		10.2		9.685		10.13
10.09		10.45		9.841		10.17		9.642		10.13
10.06		10.41		9.807		10.15		9.618		10.08
10.06		10.4		9.779		10.14		9.609		10.06
10.02		10.36		9.749		10.11		9.587		10.04
9.996		10.36		9.743		10.1		9.578		9.989
9.989		10.35		9.727		10.08		9.578		9.986
9.986		10.35		9.7		10.06		9.546		9.984
9.983		10.32		9.663		10.02		9.533		9.966
9.981		10.3		9.663		10.02		9.512		9.966
9.912		10.28		9.615		9.991		9.502		9.939
9.886		10.27		9.611		9.979		9.488		9.917
9.863		10.26		9.606		9.96		9.454		9.887
9.835		10.25		9.592		9.94		9.35		9.849
9.834		10.22		9.587		9.929		9.317		9.806
9.798		10.2		9.541		9.901		9.254		9.732
9.794		10.2		9.521		9.878		9.223		9.728
9.725		10.2		9.514		9.827		9.201		9.72
9.694		10.18		9.477		9.814		9.175		9.715
9.682		10.17		9.463		9.795		9.168		9.699
9.667		10.15		9.428		9.696		9.167		9.69
9.655		10.14		9.4		9.689		9.115		9.689
9.649		10.14		9.383		9.684		9.106		9.663
9.641		10.13		9.372		9.681		9.061		9.638
9.635		10.13		9.357		9.656		9.029		9.621
9.6		10.11		9.329		9.644		8.997		9.598
9.597		10.1		9.311		9.64		8.981		9.592
9.593		10.08		9.286		9.61		8.974		9.552
9.591		10.08		9.248		9.566		8.938		9.496
9.569		10.06		9.237		9.564		8.934		9.445
9.566		10.06		9.214		9.56		8.899		9.439
9.549		10.04		9.168		9.547		8.879		9.392
9.535		10.02		9.157		9.542		8.866		9.389
9.52		10.02		9.124		9.527		8.862		9.355
9.507		9.991		9.095		9.495		8.858		9.35
9.505		9.989		9.033		9.495		8.813		9.337
9.489		9.986		9.031		9.472		8.486		9.329
9.459		9.984		8.913		9.461		8.313		9.314
9.451		9.979		8.882		9.452		8.268		9.29
9.406		9.966		8.765		9.436		10.99		9.245
9.376		9.966		8.762		9.433		10.23		9.241
9.343		9.96		8.738		9.417		10.22		9.229
9.273		9.94		8.698		9.417		10.17		9.211
9.257		9.939		8.691		9.411		10.12		9.21
9.249		9.929		8.569		9.404		10.11		9.198
9.226		9.917		8.568		9.358		10.09		9.198
9.162		9.901		8.516		9.357		10.06		9.185
9.156		9.887		8.435		9.335		9.996		9.111
9.088		9.878		8.429		9.328		9.983		9.1
8.931		9.849		8.111		9.328		9.981		9.069
8.875		9.827		11.42		9.324		9.912		9.056
8.72		9.814		10.97		9.321		9.886		8.934
8.457		9.806		10.86		9.318		9.694		8.847
8.447		9.795		10.67		9.317		9.682		8.836
8.432		9.732		10.61		9.302		9.667		8.765
7.982		9.728		10.38		9.299		9.649
11.27		9.72		10.32		9.272		9.597
10.62		9.715		10.29		9.267		9.569
10.51		9.699		10.24		9.245		9.549
10.49		9.696		10.2		9.234		9.535
10.46		9.69		10.19		9.228		9.52
10.43		9.689		10.16		9.219		9.507
10.39		9.689		10.13		9.217		9.376
10.37		9.684		10.12		9.184		9.257
10.35		9.681		10.06		9.152		9.249
10.29		9.663		10.02		9.139		9.156
10.29		9.656		9.989		9.104		9.088
10.27		9.644		9.986		9.068		8.931
10.22		9.64		9.863		9.044		8.875
10.21		9.638		9.835		8.988		8.72
10.19		9.621		9.834		8.978		8.457
10.19		9.61		9.798		8.964		7.982
10.17		9.598		9.794		8.954
10.16		9.592		9.725		8.939
10.16		9.566		9.655		8.939
10.16		9.564		9.641		8.836
10.16		9.56		9.635		8.823
10.14		9.552		9.6		8.814
10.04		9.547		9.593		8.747
10		9.542		9.591		8.692
9.993		9.527		9.566		8.582
9.985		9.496		9.505		8.551
9.972		9.495		9.489		8.471
9.917		9.495		9.459		8.337
9.906		9.472		9.451		8.278
9.89		9.461		9.406		8.264
9.851		9.452		9.343		8.048
9.845		9.445		9.273		7.992
9.841		9.439		9.226
9.817		9.436		9.162
9.809		9.433		8.447
9.807		9.417		8.432
9.789		9.417
9.779		9.411
9.758		9.404
9.749		9.392
9.743		9.389
9.729		9.358
9.727		9.357
9.708		9.355
9.7		9.35
9.687		9.337
9.685		9.335
9.663		9.329
9.663		9.328
9.642		9.328
9.618		9.324
9.615		9.321
9.611		9.318
9.609		9.317
9.606		9.314
9.592		9.302
9.587		9.299
9.587		9.29
9.578		9.272
9.578		9.267
9.546		9.245
9.541		9.245
9.533		9.241
9.521		9.234
9.514		9.229
9.512		9.228
9.502		9.219
9.488		9.217
9.477		9.211
9.463		9.21
9.454		9.198
9.428		9.198
9.4		9.185
9.383		9.184
9.372		9.152
9.357		9.139
9.35		9.111
9.329		9.104
9.317		9.1
9.311		9.069
9.286		9.068
9.254		9.056
9.248		9.044
9.237		8.988
9.223		8.978
9.214		8.964
9.201		8.954
9.175		8.939
9.168		8.939
9.168		8.934
9.167		8.847
9.157		8.836
9.124		8.836
9.115		8.823
9.106		8.814
9.095		8.765
9.061		8.747
9.033		8.692
9.031		8.582
9.029		8.551
8.997		8.471
8.981		8.337
8.974		8.278
8.938		8.264
8.934		8.048
8.913		7.992
8.899
8.882
8.879
8.866
8.862
8.858
8.813
8.765
8.762
8.738
8.698
8.691
8.569
8.568
8.516
8.486
8.435
8.429
8.313
8.268
8.111

[truncated: 70 more sheets: Figure 2F, Figure 2G, Figure 3D, Figure 3E, Figure 3H, Figure 3G, Figure 3I , Figure 3J, Figure 4B, Figure 4C, Figure 4D, Figure 4E, Figure 4F, Figure 4G, Figure 4H, Figure 4I , Figure 4J , Figure 4K , Figure 5B, Figure 5C …]
